# Supplementary material for: Genetic Model Identification and Major QTL Mapping for Petiole Thickness in Non-Heading Chinese Cabbage
Source: Int J Mol Sci. 2024 Jan 9;25(2):802. doi: 10.3390/ijms25020802 (PMC10815893; doi:10.3390/ijms25020802)
Supplement: Supplementary file 1 [file ijms-25-00802-s001.zip]

Archive with 1 entries (1 files):
- ijms-2785048-supplementary.pptx
